# Supplementary material for: Demographics and practices of semi-intensive free-range farming systems in Australia with an outdoor stocking density of ≤1500 hens/hectare
Source: PLoS One. 2017 Oct 24;12(10):e0187057. doi: 10.1371/journal.pone.0187057 (PMC5655439; doi:10.1371/journal.pone.0187057)
Supplement: S1 Dataset — (XLSX) [file pone.0187057.s001.xlsx]

## Sheet: Sheet1
S1 Dataset:
A minimal dataset consisting of a subset of non-identifiable data from a pre-existing survey dataset that was generated by the authors for the Australian Poultry Co-operative Research Centre through an online questionnaire on the internet survey host SurveyMonkey® (http://www.SurveyMonkey.com).
Respondents in the original survey were informed about the purpose of the survey, future use of information and the privacy policy on the introduction page of the online survey. They were required to provide an electronic consent, where clicking on the "agree" button indicated that they had read the information on the page and that they voluntarily agreed to participate in the study. If they did …
The original dataset was created by analysing and exporting data from SurveyMonkey® to an Excel spreadsheet and stored after de-identification of respondents.
Farm no.	What type of production system do you have?	How many farms do you operate?	Birds on your farm? - Isa Brown	How many flocks/batches do you have on each farm in a year?	number of birds on farm	How large is your average herd? - < 1000 chickens	Shed type	Foggers	Side curtains	Roof insulation	Tunnel ventilation	Shutters	Fans	None	What percentage of barn wall is covered by pop holes allowing access to the range?	Describe your watering facilities - Type of drinkers	Describe your feeding facilities	Feeder on range	Feeder on Barn	Describe your nesting facilities if applicable - Type of nests	Describe the litter material in barn	Sown the range with pasture?	Planted the range with shrubs/trees?	Sandy	Sandy Loam	Loam	Light Clay	Clay	What is the average maximum temperature on your range in the last five years?	What is the average minimum temperature on your farm in the last five years?	Drought	Flood	Tropical cyclone	Severe storms	Bushfires	Heat wave	What is the average annual rainfall on your farm?	Shade cloth	Trees/ bushes	Constructed shade	Winter gardens	Solar panels	Under caravan, mobile shed	Shed eaves	Fixed range	Rotational	How long after placement of birds is the range stripped of vegetation?	Approximately what percentage of flock use the range area?	Approximately what percentage of the range is used by the birds?
1	Free Range Egg Production	1	Isa Brown	2 - 10	5001-10000	1000-3000 chickens	Mobile/caravan	No	No	No	No	No	No	Yes	>50%	Nipple drinkers	pan feeders - gravity refill	No	Yes	Wooden nest boxes, hand collection	None	No	No	No	No	Yes	No	Yes	> 40 degrees centigrade	0-10 degrees centigrade	No	No	No	No	Yes	No	200-400mm	No	No	Yes	No	No	No	No	No	No	Never	>75 %	>50%
2	Free Range Egg Production	1	Bond Brown	2 - 10	1001-5000	< 1000 chickens	Mobile/caravan	No	No	No	No	No	No	Yes	>50%	Water troughs	feeding troughs	No	Yes	automatic nests in the center of the shed	Slats	Yes	No	No	No	Yes	No	Yes	> 40 degrees centigrade	0-10 degrees centigrade	Yes	Yes	No	No	No	No	200-400mm	No	No	No	No	No	Yes	No	No	No	< 15 days	>75 %	10-50%
3	Free Range Egg Production	1	Bond Brown	<2	1001-5000	1000-3000 chickens	Fixed	No	No	Yes	No	No	No	No	<20%	Bell drinkers	pan feeders-automatic	No	Yes	automatic nests in the center of the shed	None	No	Yes	No	Yes	No	No	No	20-30 degrees centigrade	< 0 degrees centigrade	Yes	No	No	No	No	No	400-600mm	No	No	Yes	No	No	No	No	Yes	No	< 15 days	10-25%	10-50%
4	Free Range Egg Production	>5	Hy-line Brown	>10	> 50000	> 3000 chickens	Fixed	Yes	Yes	Yes	No	No	No	No	20-50%	Nipple drinkers	chain feeders	No	Yes	automatic nests in the center of the shed	Slats	Yes	Yes	No	No	Yes	No	No	30-40 degrees centigrade	0-10 degrees centigrade	No	No	No	Yes	No	No	400-600mm	Yes	Yes	No	No	No	No	No	No	Yes	30-45 days	<10%	<10%
5	Free Range Egg Production	1	Hy-line Brown	2 - 10	10001-50000	> 3000 chickens	Fixed	Yes	No	No	No	No	No	No	<20%	Nipple drinkers	pan feeders - gravity refill	No	Yes	automatic nests in the center of the shed	Slats	No	No	No	Yes	No	No	No	30-40 degrees centigrade	10-20 degrees centigrade	No	No	No	Yes	Yes	No	400-600mm	No	Yes	No	Yes	No	No	No	Yes	No	Never	10-25%	10-50%
6	Free Range Egg Production	1	Isa Brown	2 - 10	10001-50000	> 3000 chickens	Fixed	No	No	No	No	No	No	No	20-50%	Nipple drinkers	pan feeders - gravity refill	No	Yes	automatic nests in the center of the shed	Wood shavings	No	No	No	No	No	No	Yes	> 40 degrees centigrade	< 0 degrees centigrade	Yes	No	No	Yes	No	No	600-800mm	No	No	No	No	Yes	No	No	No	Yes	30-45 days	10-25%	10-50%
7	Free Range Egg Production	1	Isa Brown	<2	1001-5000	1000-3000 chickens	Mobile/caravan	No	No	No	No	No	No	No	>50%	Water trough	Feed hopper	No	Yes	Wooden nest boxes, hand collection	grass	No	No	No	No	No	Yes	No	20-30 degrees centigrade	0-10 degrees centigrade	No	No	No	No	Yes	No	>800mm	No	Yes	No	No	No	Yes	No	No	Yes	Never	>75 %	>50%
8	Free Range Egg Production	1	Isa Brown	<2	≤ 1000	< 1000 chickens	Fixed	No	No	No	No	No	No	Yes	20-50%	Water trough	Feed hopper	No	Yes	Wooden nest boxes, hand collection	Pasture	No	Yes	No	No	Yes	No	No	20-30 degrees centigrade	0-10 degrees centigrade	No	No	No	Yes	No	No	>800mm	Yes	Yes	No	No	No	No	No	No	Yes	Never	>75 %	>50%
9	Free Range Egg Production	1	Bond Brown	2 - 10	1001-5000	< 1000 chickens	Mobile/caravan	No	No	No	No	No	No	Yes	>50%	Water troughs	feeding troughs	Yes	Yes	rollaway nest boxes, automatic closure	grass	Yes	No	No	No	Yes	No	No	20-30 degrees centigrade	< 0 degrees centigrade	Yes	Yes	No	No	No	No	400-600mm	Yes	No	No	No	No	No	No	No	No	Never	>75 %	>50%
10	Free Range Egg Production	>5	Isa Brown	>10	> 50000	> 3000 chickens	Fixed	No	Yes	Yes	No	No	No	No	20-50%	Nipple drinkers	chain feeders	No	Yes	Wooden nest boxes, hand collection	Straw	Yes	Yes	No	No	No	No	Yes	20-30 degrees centigrade	0-10 degrees centigrade	Yes	No	Yes	Yes	No	No	400-600mm	No	Yes	No	No	No	No	No	Yes	No	Never	>75 %	>50%
11	Free Range Egg Production	1	Isa Brown	<2	≤ 1000	< 1000 chickens	Mobile/caravan	No	No	No	No	No	No	Yes	>50%	Water troughs	Feed hopper	No	Yes	plastic drums	grass	No	No	No	No	Yes	No	No	20-30 degrees centigrade	10-20 degrees centigrade	No	No	No	No	No	No	600-800mm	No	Yes	No	No	No	No	No	No	No	Never	50-75%	>50%
12	Free Range Egg Production	1	Bond Brown	<2	≤ 1000	< 1000 chickens	Fixed	No	No	No	No	No	No	Yes	<20%	Water troughs	feeding troughs	No	Yes	Wooden nest boxes, hand collection	None	No	No	No	No	No	No	No	20-30 degrees centigrade	10-20 degrees centigrade	Yes	No	No	No	No	No	<200mm	No	Yes	Yes	No	No	No	No	Yes	No	Never	>75 %	>50%
13	Free Range Egg Production	1	Lohmann Brown	2 - 10	≤ 1000	< 1000 chickens	Fixed	No	Yes	No	No	No	No	No	<20%	Bell drinkers	pan feeders - gravity refill	No	Yes	plastic drums	Wood shavings	No	Yes	No	Yes	No	No	No	20-30 degrees centigrade	0-10 degrees centigrade	No	No	Yes	Yes	No	Yes	600-800mm	No	Yes	No	No	No	No	No	Yes	No	Never	>75 %	>50%
14	Free Range Egg Production	1	Bond Brown	2 - 10	1001-5000	< 1000 chickens	Mobile/caravan	No	No	No	No	No	No	Yes	>50%	Nipple drinkers	feeding troughs	No	Yes	rollaway nest boxes, automatic closure	Pasture	Yes	Yes	No	No	No	No	Yes	20-30 degrees centigrade	10-20 degrees centigrade	No	Yes	No	No	No	No	600-800mm	No	Yes	Yes	No	No	No	No	No	No	Never	>75 %	>50%
15	Free Range Egg Production	1	Hy-line Brown	2 - 10	1001-5000	> 3000 chickens	Fixed	Yes	No	No	No	No	Yes	No	<20%	Nipple drinkers	pan feeders-automatic	No	Yes	Wooden nest boxes, hand collection	Slats	Yes	No	Yes	No	No	No	No	30-40 degrees centigrade	10-20 degrees centigrade	No	No	No	No	Yes	Yes	600-800mm	No	Yes	Yes	No	No	No	No	Yes	Yes	Never	50-75%	>50%
16	Free Range Egg Production	1	Hy-line Brown	2 - 10	10001-50000	> 3000 chickens	Mobile/caravan	No	Yes	No	No	No	No	No	<20%	Nipple drinkers	feeding troughs	No	Yes	rollaway nest boxes, automatic closure	Straw	Yes	No	No	Yes	No	No	No	20-30 degrees centigrade	0-10 degrees centigrade	No	No	No	Yes	No	No	400-600mm	No	No	Yes	No	No	No	No	No	No	Never	50-75%	>50%
17	Free Range Egg Production	1	Hy-line Brown	>10	10001-50000	> 3000 chickens	Fixed	Yes	No	No	No	No	No	No	>50%	Nipple drinkers	pan feeders-automatic	No	Yes	automatic nests in the center of the shed	Straw	Yes	Yes	No	No	No	No	Yes	30-40 degrees centigrade	0-10 degrees centigrade	No	No	No	No	No	No	400-600mm	Yes	Yes	No	No	No	No	No	No	Yes	< 15 days	>75 %	>50%
18	Free Range Egg Production	2 - 5	Hy-line Brown	2 - 10	1001-5000	> 3000 chickens	Fixed	Yes	Yes	Yes	Yes	No	No	No	<20%	Nipple drinkers	chain feeders	No	Yes	automatic nests in the center of the shed	None	No	No	No	No	No	No	Yes	20-30 degrees centigrade	10-20 degrees centigrade	Yes	Yes	No	Yes	No	No	<200mm	Yes	Yes	Yes	Yes	No	No	No	No	Yes	30-45 days	25-50%	>50%
19	Free Range Egg Production	1	Hy-line Brown	2 - 10	1001-5000	< 1000 chickens	Mobile/caravan	No	No	No	No	No	No	Yes	20-50%	Water trough	feeding troughs	Yes	No	rollaway nest boxes, automatic closure	None	Yes	Yes	Yes	No	No	No	No	20-30 degrees centigrade	10-20 degrees centigrade	No	No	No	No	No	No	600-800mm	No	Yes	No	No	No	No	No	No	No	Never	>75 %	>50%
20	Free Range Egg Production	>5	Hy-line Brown	2 - 10	1001-5000	1000-3000 chickens	Fixed	Yes	Yes	Yes	Yes	No	No	No	20-50%	Nipple drinkers	chain feeders	No	Yes	rollaway nest boxes, automatic closure	Straw	No	No	No	No	No	No	Yes	20-30 degrees centigrade	10-20 degrees centigrade	Yes	Yes	No	Yes	No	No	<200mm	Yes	Yes	Yes	Yes	No	No	No	Yes	Yes	30-45 days	50-75%	10-50%
21	Free Range Egg Production	1	Hisex Brown	2 - 10	10001-50000	1000-3000 chickens	Fixed	Yes	No	No	No	No	No	No	>50%	Bell drinkers	pan feeders-automatic	Yes	No	rollaway nest boxes, automatic closure	Wood shavings	Yes	Yes	Yes	No	No	No	No	20-30 degrees centigrade	0-10 degrees centigrade	No	No	No	No	No	Yes	200-400mm	No	Yes	Yes	No	No	No	No	No	Yes	30-45 days	>75 %	>50%
22	Free Range Egg Production	1	Hy-line Brown	2 - 10	1001-5000	< 1000 chickens	Mobile/caravan	No	No	No	No	No	No	Yes	<20%	Water trough	Feed hopper	No	Yes	rollaway nest boxes, automatic closure	Wood shavings	Yes	Yes	No	No	Yes	No	No	20-30 degrees centigrade	0-10 degrees centigrade	No	No	No	No	No	No	400-600mm	No	Yes	No	No	No	No	No	Yes	No	Never	>75 %	>50%
23	Free Range Egg Production	1	Hy-line Brown	2 - 10	5001-10000	> 3000 chickens	Mobile/caravan	No	No	No	No	No	No	Yes	20-50%	Nipple drinkers	Feed hopper	No	Yes	rollaway nest boxes, automatic closure	pasture	Yes	Yes	No	No	Yes	No	No	30-40 degrees centigrade	10-20 degrees centigrade	No	No	No	No	No	No	400-600mm	No	Yes	No	No	No	No	No	No	No	Never	>75 %	>50%
24	Free Range Egg Production	1	Hy-line Brown	2 - 10	10001-50000	> 3000 chickens	Mobile/caravan	No	No	No	Yes	No	No	No	20-50%	Nipple drinkers	Feed hopper	No	Yes	rollaway nest boxes, automatic closure	pasture	Yes	Yes	No	Yes	No	No	No	30-40 degrees centigrade	10-20 degrees centigrade	Yes	No	No	No	No	No	400-600mm	Yes	Yes	No	No	No	No	No	No	Yes	Never	>75 %	>50%
25	Free Range Egg Production	1	Hy-line Brown	2 - 10	10001-50000	> 3000 chickens	Fixed	Yes	Yes	Yes	Yes	No	No	No	20-50%	Nipple drinkers	chain feeders	No	Yes	automatic nests in the center of the shed	None	Yes	Yes	No	No	Yes	No	Yes	20-30 degrees centigrade	0-10 degrees centigrade	No	No	No	No	No	No	400-600mm	Yes	Yes	Yes	No	No	No	No	Yes	No	Never	>75 %	>50%
26	Free Range Egg Production	1	Isa Brown	>10	10001-50000	1000-3000 chickens	Mobile/caravan	Yes	Yes	Yes	Yes	No	No	No	20-50%	Nipple drinkers	pan feeders-automatic	No	Yes	rollaway nest boxes, automatic closure	Slats	Yes	No	No	Yes	No	No	No	30-40 degrees centigrade	0-10 degrees centigrade	Yes	Yes	No	Yes	No	No	600-800mm	No	No	No	No	No	No	No	No	No	15-30 days	>75 %	<10%
27	Free Range Egg Production	1	Isa Brown	<2	≤ 1000	< 1000 chickens	Mobile/caravan	No	No	No	No	No	No	Yes	>50%	Water trough	Feed hopper	No	Yes	rollaway nest boxes, automatic closure	None	No	No	No	No	No	Yes	No	30-40 degrees centigrade	0-10 degrees centigrade	No	No	No	No	Yes	No	400-600mm	Yes	Yes	Yes	No	No	No	No	No	No	Never	>75 %	>50%
28	Free Range Egg Production	1	Isa Brown	<2	≤ 1000	< 1000 chickens	Mobile/caravan	No	No	No	No	No	No	Yes	>50%	Nipple drinkers	Feed troughs	Yes	No	single nest with wood shavings in them	Pasture	No	Yes	No	No	Yes	No	No	<20 degrees centigrade	0-10 degrees centigrade	No	No	No	No	No	No	>800mm	Yes	Yes	Yes	No	No	No	No	No	No	Never	>75 %	>50%
29	Free Range Egg Production	1	Isa Brown	<2	10001-50000	< 1000 chickens	Mobile/caravan	No	No	No	No	No	No	Yes	20-50%	Water trough	Feed hopper	No	Yes	rollaway nest boxes, automatic closure	none	Yes	No	No	No	Yes	No	No	20-30 degrees centigrade	0-10 degrees centigrade	No	No	No	No	No	No	>800mm	Yes	Yes	Yes	No	No	No	No	No	Yes	Never	>75 %	>50%
30	Free Range Egg Production	1	Hy-line Brown	<2	≤ 1000	> 3000 chickens	Mobile/caravan	No	No	No	No	No	No	Yes	>50%	Water trough	Feed hopper	No	Yes	rollaway nest boxes, automatic closure	None	Yes	Yes	No	No	No	Yes	No	<20 degrees centigrade	10-20 degrees centigrade	No	No	No	No	No	No	600-800mm	No	Yes	No	No	No	No	No	No	No	30-45 days	>75 %	>50%
31	Free Range Egg Production	2 - 5	Isa Brown	<2	≤ 1000	> 3000 chickens	Fixed	Yes	No	Yes	No	No	No	No	<20%	Nipple drinkers	pan feeders-automatic	No	Yes	rollaway nest boxes, automatic closure	Slats	Yes	No	No	No	No	Yes	No	<20 degrees centigrade	10-20 degrees centigrade	Yes	No	No	No	No	No	600-800mm	No	Yes	No	No	No	No	No	No	Yes	Never	25-50%	10-50%
32	Free Range Egg Production	1	Isa Brown	<2	1001-5000	< 1000 chickens	Mobile/caravan	No	No	No	No	No	No	Yes	>50%	Water trough	pan feeders-automatic	No	Yes	automatic nests in the center of the shed	Wood shavings	No	No	No	Yes	No	No	No	> 40 degrees centigrade	< 0 degrees centigrade	Yes	Yes	No	No	Yes	No	>800mm	No	Yes	No	No	No	No	No	No	No	Never	>75 %	>50%
33	Free Range Egg Production	1	Isa Brown	2 - 10	10001-50000	1000-3000 chickens	Mobile/caravan	No	No	No	No	No	No	Yes	>50%	Bell drinkers	Feed hopper	Yes	No	Wooden nest boxes, hand collection	Wood shavings	No	Yes	Yes	No	No	No	No	<20 degrees centigrade	10-20 degrees centigrade	No	No	No	No	No	No	200-400mm	Yes	Yes	No	No	No	No	No	No	No	Never	>75 %	>50%
34	Free Range Egg Production	1	Isa Brown	2 - 10	1001-5000	> 3000 chickens	Mobile/caravan	No	No	No	No	No	No	Yes	20-50%	Nipple drinkers	Feed hopper	No	Yes	Wooden nest boxes, hand collection	Wood shavings	No	No	No	Yes	No	Yes	No	30-40 degrees centigrade	0-10 degrees centigrade	No	No	No	No	No	Yes	>800mm	No	Yes	Yes	No	No	No	No	No	Yes	Never	>75 %	>50%
35	Free Range Egg Production	1	Isa Brown	<2	≤ 1000	1000-3000 chickens	Fixed	No	No	Yes	No	No	No	No	20-50%	Water trough	chain feeders	No	Yes	Wooden nest boxes, hand collection	Wood shavings	No	Yes	No	No	No	No	Yes	20-30 degrees centigrade	0-10 degrees centigrade	No	No	No	No	No	No	>800mm	Yes	Yes	Yes	No	No	No	No	Yes	No	Never	>75 %	>50%
36	Free Range Egg Production	1	Isa Brown	2 - 10	1001-5000	< 1000 chickens	Mobile/caravan	No	No	No	No	No	No	Yes	20-50%	Nipple drinkers	chain feeders	No	Yes	Wooden nest boxes, hand collection	Wood shavings	Yes	No	No	No	Yes	No	No	20-30 degrees centigrade	0-10 degrees centigrade	Yes	No	No	No	Yes	No	>800mm	No	Yes	No	No	No	No	No	Yes	No	Never	>75 %	>50%
37	Free Range Egg Production	1	Isa Brown	2 - 10	≤ 1000	< 1000 chickens	Mobile/caravan	No	No	No	No	No	No	Yes	<20%	Nipple drinkers	feeding troughs	No	Yes	plastic drums	Straw	No	No	No	No	No	Yes	No	> 40 degrees centigrade	< 0 degrees centigrade	Yes	Yes	No	Yes	Yes	No	200-400mm	Yes	Yes	Yes	No	No	No	No	No	Yes	Never	>75 %	>50%
38	Free Range Egg Production	1	Hy-line Brown	2 - 10	1001-5000	> 3000 chickens	Fixed	Yes	Yes	No	No	No	No	No	20-50%	Nipple Drinkers	pan feeders-automatic	No	Yes	automatic nests in the center of the shed	None	No	Yes	Yes	No	No	No	No	20-30 degrees centigrade	10-20 degrees centigrade	No	No	No	No	No	No	400-600mm	No	Yes	No	No	No	No	No	No	Yes	Never	10-25%	10-50%
39	Free Range Egg Production	2 - 5	Hy-line Brown	<2	1001-5000	> 3000 chickens	Mobile/caravan	No	No	No	No	No	No	Yes	>50%	Water trough	Feed hopper	No	Yes	rollaway nest boxes, automatic closure	None	No	No	No	No	Yes	No	No	20-30 degrees centigrade	10-20 degrees centigrade	No	No	No	No	No	No	>800mm	No	No	No	No	No	Yes	No	No	No	Never	>75 %	>50%
40	Free Range Egg Production	2 - 5	Hy-line Brown	2 - 10	10001-50000	> 3000 chickens	Fixed	Yes	Yes	Yes	Yes	No	No	No	20-50%	Nipple drinkers	chain feeders	No	Yes	automatic nests in the center of the sed	Wood shavings	Yes	Yes	Yes	No	No	No	No	> 40 degrees centigrade	0-10 degrees centigrade	No	No	No	No	No	No	600-800mm	Yes	Yes	No	No	No	No	No	Yes	Yes	Never	50-75%	>50%
41	Free Range Egg Production	1	Isa Brown	<2	10001-50000	< 1000 chickens	Mobile/caravan	No	No	No	No	No	No	Yes	20-50%	Water trough	Feed hopper	No	Yes	rollaway nest boxes, automatic closure	none	Yes	No	No	No	Yes	No	No	20-30 degrees centigrade	0-10 degrees centigrade	No	No	No	No	No	No	>800mm	Yes	Yes	Yes	No	No	No	No	No	Yes	Never	>75 %	>50%
[truncated: 108 more columns]
